# Supplementary material for: Behavioral Responses to Body Position in Bees: The Interaction of Apis mellifera and Lithurgus littoralis in Prickly Pear Flowers
Source: Insects. 2022 Oct 26;13(11):980. doi: 10.3390/insects13110980 (PMC9697662; doi:10.3390/insects13110980)
Supplement: Supplementary file 1 [file insects-13-00980-s001.zip]

Archive with 2 entries (2 files):
- Video S1,Apis and dummy.mp4
- Video S2, Lithurgus and dummy.mp4
